# Supplementary material for: Calcineurin inhibition rescues alloantigen-specific central memory T cell subsets that promote chronic GVHD
Source: J Clin Invest. 2024 Jun 3;134(11):e170125. doi: 10.1172/JCI170125 (PMC11142741; doi:10.1172/JCI170125)
Supplement: Supporting data values [file jci-134-170125-s162.xlsx]

## Sheet: Figure 1
Fig 1A left
	Saline																CSA
d5	12.3	14	18.8		18.6	19.4	18.1	23.9	21.9		21.8	20.9	21.1	22.2	26.3		16.1	14.1	15.7		19.1	19	18	20.1	22.8		19.4	18	19.5	23	18.6
d18	10.6	15.9	8.38	7.11	11.6	10.6	13.5	8.97		11.3	7.43	4.68	10.7	5.36	11.7	3.86	6.4	6.17	5.71	4.72	3.58	6.3				3.07	2.88	2.77	2.21	4.58	5.16	2.45
Fig 1A right
	Saline																CSA
d5	64.7	62.3	60.6		48.3	54.5	55	51	61		37.5	35.1	44.8	43.3	40.8		45.9	56	61.4		47.1	57.9	49.8	51.1	50.8		49.9	46.7	53.8	46.9	52.6
d18	24.3	13.3	18	22.2	27.9	29.6	31	27		13.4	15	13.9	21.5	13.2	16.2	10.5	12.6	15.1	14.3	16.2	8.25	22.3				5.33	8.55	6.36	9.94	10	11.2	9.16
Fig 1B left
	Saline																CSA
d5	1.402	1.12	1.354		1.042	0.931	0.833	1.147	1.577		1.112	1.129	1.161	1.421	1.315		1.594	0.79	1.036		1.261	1.159	0.738	1.387	0.912		1.106	0.702	1.034	0.92	0.949
d18	4.259	1.46	1.681	1.418	0.776	1.814	1.134	2.668		1.469	2.11	0.417	0.76	0.59	2.574	0.544	0.438	0.362	0.407	0.071	0.522	0.564				1.492	0.685	0.737	0.203	0.311	0.506	0.789
Fig 1B right
	Saline																CSA
d5	7.38	4.98	4.36		2.7	2.62	2.53	2.45	4.39		1.913	1.895	2.464	2.771	2.04		4.54	3.14	4.05		3.11	3.53	2.04	3.53	2.03		2.844	1.821	2.851	1.876	2.683
d18	3.519	3.162	5.382	3.329	2.372	4.433	3.213	6.118		1.742	4.26	1.237	1.527	1.452	3.564	1.481	0.871	0.897	1.036	0.164	1.888	1.978				2.59	2.035	1.692	0.914	0.68	1.098	2.95
Fig 1C left
	Saline																CSA
d5	5637	6363	6164	5431	7839		5686	5634	5544	5381	5071						4475	4855	4475	4289	3476		5341	5210	4662	5413	4842
d18	1090	866	937	1208	970	976	1000	1065		2549	2266	2146	2184	2481	2600	2526	1156	1105	1185	894	1015	1114	960	724		2068	3160	2264	1812	2647	2243	2603
Fig 1C right
	Saline																CSA
d5	29104	31516	28411	27484	30309		30962	33242	32034	29519	27987						25697	25762	25496	25161	23647		29862	32262	33193	32853	31663
d18	1307	1078	1134	1517	1278	1240	1121	1195		2857	2662	2920	2934	3059	3189	2874	1384	1285	1362	992	1282	1382	1224	738		2170	3609	2468	2320	3055	2513	3211
Fig 1E left
	Saline																CSA
d5	86.56	83.6	82.18	87.8	82.5		78	81	81.5	77.2	79.1						81.9	75.9	69.9	82.3	68.38		78.5	71.4	84.7	74.4	70.5
d18	90.36	91.23	87.4	92.87	86.9	94.1	89.59	94.4		91.4	91.6	84.4	86.9	87.9	92.1	83.7	83.1	93.9	87.1	76.68	94.4	94.81		76.6	74.7	70.6	80	83.8	86.7	72.5
Fig 1Eright
	Saline																CSA
d5	88.1	84.9	77.8	87.9	80.3		85.7	87.5	84.2	80.1	83.3						83.3	78.8	72.2	86	70.9		86	70.4	95.2	76.1	69.09
d18	83.5	88.7	87	93.9	85.8	94.7	81.3	88.3		86.2	91.5	77.1	79.9	82	91.5	80.2	87	92.3	84.8	74.7	94.5	94.6				78.4	75.2	71.6	76.4	79.3	82.1	72.7
Fig 1F left
	Saline																CSA
d5	1.033	1.014	1.014	1.021	0.918		0.921	1.043	1.042	1.022	0.972						0.936	0.925	0.889	0.938	0.986		0.968	0.756	1.032	0.773	0.627
d18	1.036	1.01	0.934	1.047	0.944	1.052	0.988	0.989		1.022	1.074	0.985	0.966	0.973	1.1	0.88	0.952	0.977	0.938	0.912	1.032	1.029				0.783	0.944	0.815	1.074	0.985	0.993	0.731
Fig 1F right
	Saline																CSA
d5	1.057	1.043	1.01	1.065	0.824		1.021	1.121	0.974	0.96	0.923						0.917	0.902	0.868	0.927	0.99		1.105	0.713	1.099	0.716	0.45
d18	1.096	1.123	0.704	1.101	0.855	1.366	0.868	0.888		0.887	1.404	1.045	0.866	0.667	1.133	0.999	1.102	1.118	0.859	1.082	1.182	1.18				0.984	1.002	1.057	1.23	1.386	0.876	0.66
Fig 1G left
	Saline																CSA
d5					2.04	2.98	1.93	1.94	1.61		1.62	2.03	1.91	1.2	1.43						1.24	1.62	2.24	1.92	2.28		1.57	1.08	2.03	1.08	0.96
d18	0.78	1.11	1.34	0.88	1.44	1.84	1.32	0.79		1.1	0.81	1.35	1.32	1.1	1.19	1.03	1.38	1.67	0.97	3.44	1.23	1.21				1.64	1.82	1.44	1.4	2.15	1.57	1.02
Fig 1G right
	Saline																CSA
d5					1.71	1.21	0.95	1.49	0.69		2.49	3.3	2.21	1.77	1.93						1.4	1.25	1.72	1.89	1.73		2.74	2.45	3.61	2.25	1.51
d18	0.69	0.99	0.81	0.61	0.89	1.33	0.68	1.13		0.92	1.09	0.67	0.93	0.76	1.04	0.71	0.96	1.27	0.72		1.28	1.07				0.96	1.12	0.62	1	1.33	0.78	0.8
Fig 1H left
	Saline																CSA
d5					5.03	3.62	4.12	4.04	3.21		2.37	3.86	3.68	2.7	2.93						3.91	4.98	2.74	3.16	2.5		3.2	1.81	2.81	2.3	2.4
d18	14.1	10.6	12.1	13.1	8.21	18.7	10.5	7.69		8.72	7.83	6.96	8.55	14.7	9.95	8.48	10.9	16	12		12.4	14.6				5.94	9.08	7.74	9.15	4.77	18	10.3
Fig 1H right
	Saline																CSA
d5					0.0524	0.0337	0.0343	0.0463	0.0506		0.02635	0.04358	0.04272	0.03837	0.03853						0.0493	0.0577	0.0202	0.0438	0.0228		0.03539	0.01271	0.02906	0.02116	0.02278
d18	0.6005	0.1548	0.2034	0.1858	0.0637	0.3392	0.1191	0.2052		0.1281	0.1652	0.029	0.065	0.0867	0.2561	0.0461	0.0477	0.0579	0.0488	0.0069	0.0647	0.0823				0.0886	0.0622	0.057	0.0186	0.0148	0.0911	0.0813
Fig 1I left
	Saline																CSA
d5	4.08	3.88	3.65	3.78	3.4						6.56	5.44	4.67	5.24	5.06		3.62	3.95	3.66	3.49	5.48						3.919	4.816	4.41	5.95	5.06
d18	1.84	1.86	7.95	1.9	6.51	1.81	3.95	2.03		1.017	2.14	4.7	3.48	4.87	1.8	5.15	6.13	2.51	6.11	5.51	6.06	1.61				10.64	16.58	13.37	6.98	5.95	3.87	9.89
Fig 1I right
	Saline																CSA
d5	0.0425	0.0361	0.0304	0.0434	0.0536						0.0729	0.0614	0.0542	0.0745	0.0665		0.0456	0.0458	0.027	0.0484	0.05						0.0433	0.0338	0.0456	0.0547	0.048
d18	0.0784	0.0272	0.1336	0.0269	0.0505	0.0328	0.0448	0.0542		0.0149	0.0452	0.0196	0.0264	0.0287	0.0463	0.028	0.0268	0.0091	0.0249	0.0039	0.0316	0.0091				0.1587	0.1136	0.0985	0.0142	0.0185	0.0196	0.078
Figure 1J left
	Saline																CSA
Naive	1.26	2.62	1.36		3.39	3.36	3.13	2.9	1.87		8.14	4.93	6.15	6.41	5.31		2.31	2.13	2.04		2.48	2.66	3.06	2.05	4.11		7.04	6.5	5.64	5.69	7.36
EM	82.8	79.6	85.2		78.4	78.7	81.8	80.8	85.4		66.9	69.5	67.8	67.1			79.2	79.4	83		80.1	78.4	81.1	80.4	78.2		66.2	66.9	68.5	71.3	67.4
CM	9.94	12.4	9.87		11.9	11.8	10.6	12	9.72		17.8	21.3	21.1	21			13.4	12.5	10.1		12.6	14.2	11.9	12.6	13.1		20.9	21.6	20.7	18.8	19.4
Figure 1J right
	Saline																CSA
Naive	0.8	1.54	1.15		2.82	2.42	2.41	2.61	1.49		9.69	6.49	5.95	6.81	8.43		2.55	2.45	2.33		2.51	1.95	2.27	1.76	3.43		5.69	5.07	3.81	4.66	4.03
EM	89.8	85.1	89.1		82.4	84.7	86	84.6	88.3		68.2	71.2	72.3	72.2	69.9		83.8	82.8	86.7		84.7	85.9	85.3	86.2	83.7		75.9	79.1	78.7	79.3	80.8
CM	5.86	10	7.14		11	9.06	8.96	9.95	6.98		19.5	19.8	19.5	18.5	18.3		10.7	10.3	8.02		9.66	9.21	9.81	8.64	10.1		16.1	13.9	15.4	13.6	11.7
Figure 1K left
	Saline																CSA
Naive	1.07	1.03	3.23	0.73	2.91	1.04	1.55	0.88		0.32	0.63	1.35	0.64	0.69	0.25	1.41	3.75	2.41	3.14	4.9	1.99	1.42				4.1	1.92	3.17	1.86	0.85	1.37	3.85
EM	85.2	90.2	82	90.1	87.9	80.8	86.2	85.9		92.8	95.1	94.2	95.2	94	95.2	94.3	86.3	84.1	88	86.2	89.1	82.2				88.3	92.1	89.7	92.4	94.3	93.8	90.2
CM	1.06	1.17	2.54	0.89	2.74	1.9	1.92	1.2		0.89	1.35	2.71	2.74	2.71	1	2.38	3.1	3.98	3.35	4.61	2.73	2.41				6.12	3.44	4.73	4.22	3.78	3.21	3.34
Figure 1K right
	Saline																CSA
Naive	1.64	0.74	1.45	0.33	0.84	0.75	0.64	0.55		0.35	0.7	0.76	0.6	0.61	0.24	1.07	2	1.55	1.45	3.62	1.04	0.97				7.27	1.28	2.12	1.1	0.82	0.91	2.04
EM	87.9	87.8	88.3	92.4	92.8	86.4	92	89.8		97	94.8	96.4	96.2	94.8	96.7	96	89.2	87.3	91.7	90.3	91.8	86.8				83.9	93.7	92.1	95.4	95.9	92.8	88.9
CM	7.04	4.56	4.72	3.14	3.16	5.04	2.17	2.06		1.79	3.07	2.13	2.66	3.92	1.41	1.86	7.04	5.08	4.04	5.06	3.67	4.9				6.66	3.55	4.09	2.91	2.39	5.32	6.77

## Sheet: Figure 2
Fig 2A left	Days after BMT	Saline														CSA
	3	7.06	8.16	7.65	8.28	7.03										9.65	8.5	7.91	7.09	8.5
	5	16.1	16.5	16.1	16.4	15.4		19.2	20.2	21.7	18	20.3				33.7	29.9	34.2	32.8	35.9		45.6	45.2	33.2	35.2	42.4
	7	8.08	7.95	4.33	8.18	9.08		7.19	8.81	6.92	5.21	7.44	10.4	6.72	8.44	25.7	6.14	19.5	21.4	13.8		24.9	26.2	17.6	16.1	10.8	14.7
	17	13.6	9.08	11.7	10.6	17.7		19.4	8.38	6.29	9.59	7.45				12.1	6.17	5.38				6.29	5.68	6.7	7.32	5.44
	32	3.84	5.49	7.92	6.25	15.5		4.07	2.24	7.81	8.23					5.93	7.92	9.81	6.32	8.55		4.36	3.9	3.29	2.07
Fig 2A right	Days after BMT	Saline														CSA
	3	28.8	25.2	14.1	24.7	29										21.8	17.4	14.7	14.6	20.7
	5	47.4	51.3	39.9	49.1	49.5		47.3	50.1	56	60	51.6				28.1	29.8	34	33.4	35.1		31.5	35	38.6	41.4	34.3
	7	26.2	32.8	9.79	24.4	34.6		33.7	41.1	37	28.3	30.9	37.4	35.7	34.2	32.5	9.83	20.2	29.1	12.5		17.6	16.3	30.8	13.1	10	42.9
	17	23	17.3	20.6	21.1	20.2		20.5	19	12.8	24.8	24.3				4.57	9.64	4.91	5.95			5.82	4.28	6.35	4.7	4.93
	32	9.33	10.8	10.8	9.02	8.64		6.26	4.41	14.8	12.8					6.54	6.35	6.59	3.72	6.1		4.62	6.13	3.24	4.24
Fig 2B	Saline	CSA (50mg/kg)		Fig 2C	Saline	CSA (5mg/kg)	CSA (50mg/kg)		Fig 2D Caspase (relative expression)		Saline												CSA
	0.338	1.2			0.16	0.241	0.838			CD4+	1.181	1.004	0.899	0.749	1.171		1.408	1.03	0.716	0.633	1.225		0.413	0.436	0.4	0.43	0.372		0.533	0.769	0.876	0.621
	0.323	1.006			0.249	0.217	0.801			CD8+	1.029	0.993	1.055	0.725	1.194		1.016	1.82	0.637	0.683	0.844		1.502	1.762	2.004	2.319	1.916		2.048	2.139	2.851	2.497
	0.404	1.006			0.166	0.244	0.872
	0.335	0.98			0.287	0.221	0.958
	0.311	1.025			0.226	0.187	0.74		Fig 2D Ki-67 (relative expression)		Saline												CSA
	0.406	1.446			0.185	0.271	0.293			CD4+	0.977	0.995	1.112	0.933	0.983		0.974	1.125	0.904	0.93	1.067		1.21	1.047	1.193	1.115	1.101		1.1	1.027	1.084	1.04
	0.403	1.293			0.21	0.265	0.956			CD8+	0.959	0.962	1.087	0.968	1.024		0.973	1.075	0.997	0.922	1.034		1.039	0.904	1.038	0.979	0.95		0.92	0.83	0.9	0.903
	0.388	0.859			0.236	0.285	0.859
	0.3	0.851			0.268	0.265	0.724
	0.393	1.238			0.248	0.263	0.536
					0.261	0.255
Fig 2E IFNg	Saline													CSA
CD4+	1.532	1.63	1.456	1.035	1.159			0.631	0.824	0.854	0.845	0.468		0.379	0.298	0.892	0.548				0.555	0.865	0.453	0.164	0.638
CD8+	3.24	3.656	3.585	2.74	2.424			2.037	2.296	3.845	2.124	1.618		0.188	0.123	0.636	0.365				0.306	0.669	0.254	0.061	0.481
Fig 2E TNF	Saline													CSA
CD4+	1.05	1.245	1.064	0.818	0.855			0.325	0.525	0.573	0.497	0.313		0.172	0.073	0.411	0.368				0.065	0.234	0.095	0.025	0.214
CD8+	0.555	0.967	0.831	0.783	0.585			0.2068	0.3139	0.8116	0.2163	0.2732		0.037	0.016	0.08	0.135				0.0153	0.0653	0.0388	0.0099	0.0621
Fig 2E IL-17A	Saline													CSA
CD4+	0.01467	0.02425	0.01934	0.01492	0.01414			0.00465	0.0077	0.01116	0.00774	0.00605		0.00095	0.00103	0.00278	0.00223				0.00083	0.00105	0.0014	0.00041	0.00208
CD8+	0.00913	0.01204	0.0129	0.00862	0.00822			0.01293	0.02074	0.0302	0.01757	0.01271		0.00285	0.00138	0.00533	0.00321				0.00083	0.00101	0.00135	0.00033	0.00196
Fig 2F IFNg	Saline																	CSA
CD4+	2.98	1.72	2.07	1.3	2.11		2.749	4.608	5.489	3.871		0.352	1.628	0.174				2.61	1.76	1.41	2.09		0.4	4.268	1.389	3.047		3.511	2.461	2.587	1.201	2.818
CD8+	4.71	2.84	3.48	1.65	2.44		6.789	8.111	12.642	6.077		0.446	2.153	0.197				1.47	1.27	0.98	2.16		0.3	3.026	0.79	1.07		4.581	2.79	3.05	1.257	2.97
Fig 2F TNF	Saline																	CSA
CD4+	3.31	1.93	2.32	1.58	2.31		2.623	4.434	5.32	3.557		0.352	1.628	0.174				1.79	1.71	1.12	2.02		0.347	2.421	1.183	2.427		3.511	2.461	2.587	1.201	2.818
CD8+	1.883	1.015	1.229	0.663	0.801		1.361	2.07	3.006	1.423		0.112	0.632	0.065				1.216	0.893	0.693	1.445		0.139	1.451	0.394	0.487		2.573	1.719	1.735	0.95	2.306
Fig 2F IL-17A	Saline																	CSA
CD4+	0.01741	0.01176	0.01722	0.00475	0.01373		0.0221	0.027	0.0612	0.0591		0.001779	0.007493	0.00108				0.01091	0.0123	0.00592	0.00941		0.0147	0.067	0.0223	0.0165		0.041529	0.025827	0.012428	0.013729	0.022599
CD8+	0.03036	0.02624	0.04182	0.00945	0.01869		0.1886	0.1378	0.3186	0.1889		0.00658	0.00936	0.01194				0.00497	0.00809	0.00472	0.00994		0.0171	0.1059	0.0205	0.0171		0.00865	0.01528	0.03105	0.00982	0.03414
Fig 2G left	Saline														CSA
naive	0.0459	0.0573	0.0472	0.0562	0.047		0.0935	0.0912	0.1053	0.0631	0.0644				0.0564	0.0458	0.0766	0.0805	0.0707		0.1377	0.1116	0.1542	0.1002
EM	1.87	1.83	1.61	1.56	1.3		2.76	2.66	2.51	1.97	2.25				4.91	4.62	3.87	3.89	5.34		1.21	1.83	2.76	1.37
CM	0.06	0.07	0.069	0.072	0.058		0.155	0.175	0.181	0.115	0.137				0.701	0.512	0.498	0.581	0.707		0.717	0.759	0.868	0.553
Fig 2G right	Saline														CSA
naive	0.098	0.139	0.119	0.124	0.107		0.134	0.145	0.168	0.119	0.127				0.114	0.096	0.154	0.152	0.136		0.198	0.165	0.241	0.174
EM	4.70824	4.62924	4.13168	5.292	3.35792		7.54	7.88	7.29	5.99	6.22				3.16181	3.31257	4.29976	4.38633	4.07827		1.26	2.11	2.93	1.48
CM	0.292505	0.342459	0.403172	0.4692	0.319506		0.308	0.425	0.403	0.388	0.362				0.64575	0.60375	0.757553	0.828828	0.746025		0.432	0.532	0.621	0.466
Fig 2H left	Saline														CSA
naive	0.0102	0.0081	0.0593	0.0426	0.0208	0.0171	0.0066		0.0121	0.0251	0.0145	0.0039	0.0159		0.2449	0.1681	0.1222	0.1766	0.2081	0.1612	0.1444	0.1798		0.1522	0.1039	0.0978	0.0898	0.1727
EM	2.07	2.5	3.52	9.01	1.2	1.66	0.82		3.19	2.14	3.2	0.88	1.5		2.02	3.57	3.33	2.43	2.57	2.61	2.31	2.7		3.71	2.36	2.64	2.42	3.6
CM	0.051	0.116	0.103	0.083	0.049	0.066	0.019		0.025	0.044	0.05	0.014	0.034		0.236	0.456	0.373	0.293	0.261	0.434	0.292	0.488		0.471	0.223	0.448	0.185	0.368
Fig 2H right	Saline														CSA
naive	0.0114	0.0095	0.0558	0.0554	0.0256	0.0114	0.0066		0.0083	0.0367	0.024	0.0076	0.0174		0.1048	0.1196	0.1082	0.14	0.1865	0.1067	0.1252	0.1284		0.2347	0.1097	0.1323	0.1349	0.2416
EM	3.06	2.22	7.42	15.42	3.04	3.04	0.75		3.61	4.9	6.68	2.31	5.23		2.49	2.37	2.34	2.12	2.26	1.76	1.95	2.12		3.24	1.68	2.49	1.33	3.09
CM	0.088	0.09	0.242	0.236	0.086	0.108	0.034		0.084	0.148	0.077	0.04	0.115		0.486	0.472	0.355	0.367	0.642	0.367	0.376	0.498		0.637	0.274	0.449	0.324	0.475
Fig 2I left	Saline													CSA
naive	0.53	0.2	0.83	0.38			2.22	1.77	1.39	2.72				0.31	0.5	0.54	0.73	0.97	0.51			1.96	1.86	1.76	2.31
EM	90.8	89	82.7	92.8			94.6	92.8	93.2	93.4				94.9	91.6	93	93.1	92.4	92.9			90.6	88.8	91.1	89.6
CM	1.82	2.44	2.5	1.9			2.22	2.29	2.79	2.15				2.65	4.64	3.64	2.98	4.37	3.88			4.82	6.89	5.42	4.47
Fig 2I right	Saline													CSA
naive	1.72	3.66	0.61	1.75			2.68	2.45	2.3	5.07				8.09	9.86	5.56	16	3.93	1.12		19.4	10	4.06	13.2
EM	79.1	74.9	96	80.7			86.4	85.9	86.8	78.1				63.9	42.5	73	45	68.1	92.3		18.1	68.5	76.4	44.6
CM	6.68	17.3	2.66	11			9.23	8.21	9.21	12				21.7	41.4	16.3	36.1	20.3	5.34		59.6	21	19.1	40.2
Fig 2J	Saline											CSA
CD4+	0.000642	0.001721	0.00157	0.001076			0.0013	0.002501	0.003902	0.002712		0.004689	0.012459	0.004999	0.006399	0.009758	0.007985		0.004373	0.006482	0.006799	0.005543
CD8+	0.001128	0.004693	0.005353	0.006689			0.003558	0.004696	0.005096	0.003825		0.00672	0.039703	0.014924	0.02114	0.043767	0.019625		0.015448	0.008091	0.020964	0.00977
Fig 2K	Saline							CSA
naive	0.0471	0.0235						0.07	0.0946	0.1104
EM	0.0227	0.0371	0.01	0.0079	0.0096	0.01		0.0181	0.0739	0.0327	0.1105	0.0583
CM	0.0674	0.1074	0.0988	0.0226	0.0514	0.0595		0.1044	0.2016	0.117	0.1768
Fig 2L left	Days after BMT	Saline	CSA			Fig 2L right	Days after BMT	Saline																CSA
	9	1					0	0	0	0	0	0	0	0	0			0	0	0	0	0		0	0	0	0	0	0	0	0			0	0	0	0	0
	11	1					7	4.5	4.5	4.5	4.5	4.5	4.5	4.5	4.5			4.5	4.5	4.5	4	4.5		4.5	4.5	4	4.5	4.5	4.5	4.5	4.5			3.5	4	4.5	4.5	4.5
	21	1					14	4	3.5	4	3.5	4		4				4	3.5	4.5	3	2.5		4.5	4	4	4	4.5	4	4	4			4	3	3.5	4	2.5
	48	1					21	4	6	3	4	3.5		4				3.5	4	2.5	1.5	6		2	3	2	3	2.5	2	2	3			3	4	4.5	3.5	1.5
	49	1					28	3.5		2.5	4	3		3.5				1.5	2.5	2.5				3	3	4	3.5	3	3	3.5	3.5			3	2.5	2.5	1.5	2.5
	49	1					35	2.5		2	4	4		4.5				1.5	3.5	3				4	3	2.5	3.5	3	2.5	2	4			1.5	2	2.5	2.5	3.5
	49	1					42	2		2	3.5	3.5		5				2.5	2.5	2				3.5	2.5	3.5	3	4	3	3	4			1.5	1.5	1.5	1	1
	55	1					49	3.5		3	6	6		6.5				1.5	0	0				3	2	3.5	0	3	2	0	3.5			0	0	0	1	4
	59		1				56																	3.5	3	3.5	0	3.5	3.5	4	4			0	1	0	0	2
	60		1				63																	6	2	6	6	1.5	3.5	6	6			2.5	6	3.5	2.5	3.5
	63		1
	63		1
	63		1
	70		0
	70		0
	70		0
	69	1
	22	1
	70	0
	70	0
	19	1
	70		0
	63		1
	70		0
	70		0
	70		0

## Sheet: Figure 3
Fig 3C		Saline	CSA 5mg	CSA 50mg
	(0) CD226hi effector	1057	441	384
	(1) CD226lo effector	375	532	787
	(2) TCFhi precursor-like	460	627	318
	(3) Cycling effector #1 (Cd226lo )	191	341	547
	(4) TFH	766	192	45
	(5) Cycling effector #2	277	203	442
	(6) Cycling effector #3 (Cd226hi )	455	196	34
	(7) CD4 CTL	179	174	150
	(8) Fcer1ghi	189	159	141
	(9) TN	110	105	94
	(10) Isg15hi	72	69	67
	(11) Treg	20	25	59
	(12) Th17	30	35	23
Fig 3I	Saline	CSA (5mg/kg)	CSA (50mg/kg)
	0.002187	0.00059	0.000657
	0.000488	0.00066	0.000661
	0.000433	0.000313	0.000268
Fig 3J	C9_TN	C11_Treg	C12_Th17	C2_Precursor-like	C8_Fcer1ghi	C4_TFH	C7_CD4 CTL	C1_CD226lo TEFF	C10_Isg15hi	C0_CD226hi TEFF	C5_Cycling #2	C3_Cycling #1 (Cd226lo)	C6_Cycling #3 (Cd226hi)
	0	0	0	3.67e-05	7.24e-05	8.13e-05	9.71e-05	0.000139	0.000214	0.000233	0.000246	0.000256	0.000584

## Sheet: Figure 4
Fig 4C		Saline	CSA 5mg	CSA 50mg
	Cd226hi effector	940	210	560
	Cd226lo effector	365	486	814
	Cycling effector #1 (Cd226lo)	796	823	875
	Cycling effector #2	662	424	709
	Cycling effector #3 (Cd226hi)	1015	81	20
	Tcf7hi	449	273	76
	Fcer1ghi	190	149	193
	TN	115	156	161
	TEX	107	60	124
Fig 4I	Saline	CSA (5mg/kg)	CSA (50mg/kg)
	0.004766	0.000772	0.000444847
	0.00369	0.000783	0.000381618
	0.001488	0.00056	0.000381714
Fig 4J	C7_TN	C6_Fcer1ghi	C1_CD226lo TEFF	C0_CD226hi TEFF	C5_Tcf7hi	C8_TEX	C3_cycling TEFF #2	C2_CD226lo cycling TEFF	C4_CD226hi cycling TEFF
	0	4.82e-05	8.33e-05	0.000145	0.000145	0.000185	0.000231	0.000234	0.003528

## Sheet: Figure 5
Fig 5H left	naive	CM	EM	Fig 5H right	naive	CM	EM
	7.64	37.7	21		1.04	48.3	6.18
	9.28	38.6	24.1		1.23	47.9	11.3
	15.4	47.8	32.2		4.41	54.2	12.2
	12.3	34.7	24.8		4.33	41.8	6.55
	7.18	43.6	29.3		2.71	47.1	8.79
	8.34	48.5	28.7		8.46	42.8	5.94
	4.7	47.5	35.8		3.62	44.4	6.51
	4.99	51.7	40.3		3.29	48.9	9.09
	6.8	47.6	34.5		7.44	44.1	9.79
Fig 5I	Saline												CSA
CD4+	5.7	1.77	3.8	1.68	3.2		5.68	3.85	5.01	7.12	8.43		46.3	54.1	39.3	52.1		31.1	31.9	33.1	36.6	17.6
CD8+	21.7	10.7	10	9.26	7.5		12.2	7.46	7.42	11.8	12.8		56.8	69	56.4	68.6		42.7	37	45.2	39.3	28.6
Fig 5J left	Saline	CSA	Fig 5J right	Saline	CSA
	5.77	5.58		0.92	33
	5.37	8.45		1.36	73.6
	5.2	16		1.54	53.8
	4.96	11.8		0.77	65.2
	4.98	12.2		0.95	65.3
	6.24	8.01		0.77	76.7

## Sheet: Figure 6
Fig 6A left	Saline	CSA (25mg/kg)	FK506 (10mg/kg)	Fig 6A middle	Saline	CSA (25mg/kg)	FK506 (10mg/kg)	Fig 6A right	Saline	CSA (25mg/kg)	FK506 (10mg/kg)
	2.591	1.917	1.477		8.194	4.07	2.381		0.316	0.471	0.62
	3.746	2.336	0.714		6.93	4.42	1.434		0.541	0.528	0.498
	1.029	1.504	2.242		1.845	2.214	2.4		0.558	0.679	0.934
	2.363	0.79	1.258		7.051	1.022	2.087		0.335	0.773	0.603
			0.973				1.07				0.91
	2.264	1.095	2.138		4.42	1.63	1.43		0.513	0.674	1.491
	2.746	0.978	1.365		4.98	1.56	1.6		0.551	0.628	0.852
	2.678	0.918	2.886		4.77	1.28	2.43		0.564	0.717	1.188
	2.74	1.227	1.5		5.4	1.85	1.74		0.508	0.664	0.862
	6.293	1.823			8.9	2.19			0.706	0.83
	3.693	0.977			11.65	2.4			0.317	0.409
	3.182	0.872			8.11	1.23			0.392	0.711
		1.143				1.77				0.648
Fig 6B left	Saline	CSA (25mg/kg)	FK506 (10mg/kg)	Fig 6B right	Saline	CSA (25mg/kg)	FK506 (10mg/kg)
	2.05	2.16	8.8		7.21	10.9	21
	1.72	4.01	8.09		2.97	10.8	17.1
	3	4.48	5.92		9.18	8.75	14.7
	1.91	3.68	9.16		5.42	7.62	18.3
			10.3				21.5
	2.02	4.34	12		3.33	10.4	24.7
	3.63	5.66	11.3		7.19	16.9	27.2
	2.1	4.75	8.46		4.48	9.74	25
	2.08	8.65	14.6		3.79	18	45.9
	1.51	4.71			4.14	14.1
	2.02	7.13			3.02	16.7
	2.86	9.72			4.2	20.5
		9.05				19.9
Fig 6F upper panel	% Tpex				% Ttrans				% Tex				% KLRG1+ Teff				% KLRG1- Teff
	Saline	CSA (25mg/kg)	FK506 (10mg/kg)		Saline	CSA (25mg/kg)	FK506 (10mg/kg)		Saline	CSA (25mg/kg)	FK506 (10mg/kg)		Saline	CSA (25mg/kg)	FK506 (10mg/kg)		Saline	CSA (25mg/kg)	FK506 (10mg/kg)
	15.3	7.28	3.78		46	37.4	28.76		24.69	13.13	3.83		1.51	6.43	22.6		11.6	34.8	40.2
	16.1	4.92	2.53		41	26.5	31.14		19.15	16.76	3		1.95	7.15	28.5		20.8	43.9	34
	14.7	4.68	5.02		47.8	18.2	28.69		15.91	27.6	4.11		1.63	7.07	26		18.9	41.7	35.3
	12.9	2.9	2.42		41.6	23.93	21.04		22.98	11.85	2.4		2.36	13.1	28.9		19.3	47.5	44.5
			0.94				17.25				3.76				20.4				57
	15	3.01	3.23		50.26	35.29	15.79		26.24	18.45	11.51		1.29	15.7	6.46		7.05	26.9	62.6
	15.4	6	0.87		63.65	44.16	20.64		10.75	14.25	4.29		1.59	7.49	21.1		8.45	27.7	52.3
	16.6	1.62	1.97		52.39	21.85	23.04		21.68	19.89	7.19		1.85	17.4	20.2		7.29	38.7	46.9
	14.5	1.75	0.64		59.57	23.26	8.19		19.8	13.89	4.58		0.94	11.4	11.3		4.94	49.2	74.6
	18.5	4.29			40.94	37.99			33.23	18.12			1.9	8.87			5.33	30.2
	25.3	4.52			53.65	36.37			14.49	17.2			1.78	13.1			4.68	28.3
	12.5	2.21			58.05	18.86			20.39	14.98			1.66	12			7.13	51.3
		2.89				22.78				11.74				11				51
Fig 6F lower panel	# Tpex				# Ttrans				# Tex				# KLRG1+ Teff				# KLRG1- Teff
	Saline	CSA (25mg/kg)	FK506 (10mg/kg)		Saline	CSA (25mg/kg)	FK506 (10mg/kg)		Saline	CSA (25mg/kg)	FK506 (10mg/kg)		Saline	CSA (25mg/kg)	FK506 (10mg/kg)		Saline	CSA (25mg/kg)	FK506 (10mg/kg)
	1.2537	0.2963	0.09		3.769	1.522	0.685		2.0231	0.5344	0.0912		0.1237	0.2617	0.5382		0.951	1.416	0.957
	1.1157	0.2175	0.0363		2.841	1.171	0.447		1.3271	0.7408	0.043		0.1351	0.316	0.4087		1.441	1.94	0.488
	0.2711	0.1036	0.1205		0.882	0.403	0.689		0.2935	0.6112	0.0986		0.0301	0.1566	0.624		0.349	0.923	0.847
	0.9095	0.0297	0.0505		2.933	0.245	0.439		1.6202	0.1212	0.0501		0.1664	0.1339	0.603		1.361	0.486	0.928
			0.0101				0.185				0.0402				0.2182				0.61
	0.6625	0.049	0.0463		2.22	0.574	0.226		1.1588	0.3003	0.1649		0.057	0.2555	0.0926		0.311	0.438	0.897
	0.7677	0.0935	0.0139		3.173	0.688	0.331		0.5359	0.2221	0.0688		0.0793	0.1167	0.3383		0.421	0.432	0.838
	0.7915	0.0207	0.0478		2.498	0.279	0.559		1.0338	0.2543	0.1744		0.0882	0.2224	0.4902		0.348	0.495	1.138
	0.7827	0.0323	0.0111		3.216	0.43	0.143		1.0689	0.2566	0.0797		0.0507	0.2105	0.1967		0.267	0.909	1.299
	1.6467	0.0942			3.644	0.834			2.9577	0.3978			0.1691	0.1947			0.474	0.663
	2.9469	0.1084			6.25	0.872			1.6877	0.4123			0.2073	0.3141			0.545	0.679
	1.0136	0.0271			4.707	0.231			1.6538	0.1836			0.1346	0.1471			0.578	0.629
		0.051				0.402				0.2072				0.1942				0.9
Fig 6G upper panel	% Tpex				% Ttrans				% Tex				% KLRG1+ Teff				% KLRG1- Teff
	Saline	CSA (25mg/kg)	FK506 (10mg/kg)		Saline	CSA (25mg/kg)	FK506 (10mg/kg)		Saline	CSA (25mg/kg)	FK506 (10mg/kg)		Saline	CSA (25mg/kg)	FK506 (10mg/kg)		Saline	CSA (25mg/kg)	FK506 (10mg/kg)
	14.7	6.93	2.94		18.46	28.43	23.4		39.84	17.7	9.64		1.21	2.93	5.93		25.8	43.7	57.7
	15.4	11.5	4.21		22.71	15.71	29.23		30.07	25.55	8.94		1.59	3.71	5.06		30	43.4	52.3
	14.1	3.89	4.85		27.78	13.95	27.77		28.8	30.75	9.42		1.32	4.32	7.87		28.1	46.7	49.6
	10.5	5.92	1.9		19.72	22.99	16.29		33.19	18	6.72		2.25	3.43	8.02		34.2	49.4	66.6
			1.61				14.78				9.09				5.98				68.3
	16.9	9.47	10.8		24.39	20.89	15.53		40.49	31.41	27.53		1.45	3.11	4.15		16	34.4	41.2
	10.9	9.06	8.24		38.8	28.58	32.71		27.28	23.48	15.25		2.8	4.07	5.01		19.6	34	37.9
	15.1	8.67	8.12		33.23	18.44	31.03		35.13	23.7	20.34		2.27	5.91	6.21		13.6	42.3	33.5
	16.6	6.59	5.45		27.53	15.85	15.4		41.32	24.9	23.01		1.01	3.84	5.48		13.1	48.2	49.9
	11.3	5.75			16.05	17.5			45.74	24.46			4.14	10.4			21.8	41.1
	21.8	8.23			39.58	15.45			26.14	25.79			0.81	7.4			11.1	42.2
	17.5	6.52			29.95	10.93			31.43	23.85			2.34	8.92			18	48.9
		7.12				15.11				18.1				5.84				53
Fig 6G lower panel	# Tpex				# Ttrans				# Tex				# KLRG1+ Teff				# KLRG1- Teff
	Saline	CSA (25mg/kg)	FK506 (10mg/kg)		Saline	CSA (25mg/kg)	FK506 (10mg/kg)		Saline	CSA (25mg/kg)	FK506 (10mg/kg)		Saline	CSA (25mg/kg)	FK506 (10mg/kg)		Saline	CSA (25mg/kg)	FK506 (10mg/kg)
	0.3808	0.1328	0.0434		0.478	0.545	0.346		1.0322	0.3392	0.1424		0.0313	0.0562	0.0876		0.668	0.838	0.852
	0.5769	0.2686	0.0301		0.851	0.367	0.209		1.1264	0.5968	0.0639		0.0596	0.0867	0.0361		1.124	1.014	0.374
	0.145	0.0585	0.1087		0.286	0.21	0.622		0.2962	0.4625	0.2112		0.0136	0.065	0.1764		0.289	0.702	1.112
	0.2481	0.0468	0.0239		0.466	0.182	0.205		0.7843	0.1422	0.0845		0.0532	0.0271	0.1009		0.808	0.39	0.838
			0.0157				0.144				0.0885				0.0582				0.665
	0.383	0.104	0.231		0.552	0.229	0.332		0.917	0.344	0.588		0.0328	0.0341	0.0887		0.362	0.377	0.881
	0.299	0.089	0.112		1.065	0.28	0.447		0.749	0.23	0.208		0.0769	0.0398	0.0684		0.538	0.333	0.517
	0.404	0.08	0.234		0.89	0.169	0.895		0.941	0.218	0.587		0.0608	0.0543	0.1792		0.364	0.388	0.967
	0.455	0.081	0.082		0.754	0.194	0.231		1.132	0.305	0.345		0.0277	0.0471	0.0822		0.359	0.591	0.748
	0.711	0.105			1.01	0.319			2.878	0.446			0.2605	0.1896			1.372	0.749
	0.805	0.08			1.462	0.151			0.965	0.252			0.0299	0.0723			0.41	0.412
	0.557	0.057			0.953	0.095			1	0.208			0.0745	0.0778			0.573	0.426
		0.081				0.173				0.207				0.0668				0.606

## Sheet: Figure 7
Fig 7A	Saline	CSA 5mg/kg
	28.23	12.21
	25.11	13.25
	24.06	19.54
	25.1	14.78
	27.59
Fig 7C left		Saline											CsA 5mg/kg												Fig 7C right	Saline	CSA 5mg/kg
	TEa	5.11	5.27	4.12	2.41	3.34		11.5	7.79	6.31	6.48	5.29		3.9	4.07	5.58	3.25			7.12	6.34	12.6	10.2			3.01	4.7
	Marilyn	1.7	1.46	1.46	0.94	1.1		1	1.67	1.37	1.75	1.22		0.83	0.54	0.84	0.36			0.88	0.84	0.93	1.03			3.61	7.54
																										2.82	6.64
																										2.56	9.03
Fig 7C middle		Saline											CsA 5mg/kg													3.04
	TEa	2.529	1.224	0.999	0.243	0.843		1.487	1.17	1	0.865	0.794		1.655	2.398	2.762	1.641			1.158	1.111	1.892	1.787
	Marilyn	2.38	0.959	1.001	0.269	0.786		0.596	1.156	1.001	1.077	0.845		0.996	0.9	1.176	0.514			0.66	0.678	0.644	0.832			11.5	8.09
																										4.66	7.55
																										4.61	13.55
																										3.7	9.9
																										4.34
		Saline						CsA 50mg/kg						Fig 7D right
Fig 7D left	TEa	6.03	7.57	5.15	7.42	7.21		24	22.3	26.9	8.72	21.5			Saline	CSA 50mg/kg
	Marilyn	1.97	1.55	1.05	2.69	2.66		0.7	0.78	0.7	0.57	0.64			3.06	34.29
															4.88	28.59
															4.9	38.43
		Saline					CsA 50mg/kg	CsA 50mg/kg							2.76	15.3
Fig 7D middle	TEa	0.237	0.525	0.343	0.303	0.265		19.388	11.165	17.769	2.611	11.514			2.71	33.59
	Marilyn	0.073	0.095	0.062	0.098	0.088		0.355	0.317	0.434	0.122	0.311
Fig 7E	Saline	CSA 5mg/kg
	40.62	24.23
	40.22	14.31
	41.25	11.44
	22.52	17.23
	32.4
																								Fig 7G right	Saline	CSA 5mg/kg
																									544.7	608.7
																									805.3	680.8
Fig 7G left		Saline												CsA 5mg/kg											790.6	697.2
	TEa	0.038	0.019	0.032	0.035	0.01		0.14	0.14	0.11	0.086	0.16		0.023	0.026	0.036	0.031		0.047	0.075	0.056	0.044			554.3	535.5
	Marilyn	20.7	15.3	25.3	19.4	19.1		20.5	18.4	19.5	21.3	15.6		14	17.7	25.1	16.6		22.4	28.3	22.2	21.3			6773
																									146.43	476.6
Fig 7G middle		Saline												CsA 5mg/kg											131.43	377.33
	TEa	0.0066	0.0022	0.0043	0.0022	0.0003		0.00672	0.00448	0.00484	0.004128	0.00448		0.0061	0.0042	0.0082	0.0064		0.007802	0.0078	0.013216	0.008448			177.27	396.43
	Marilyn	3.6	1.79	3.42	1.22	2.06		0.984	0.5888	0.858	1.0224	0.4368		3.74	2.87	5.72	3.44		3.7184	2.9432	5.2392	4.0896			247.67	484.09
																									97.5
Fig 7H left		Saline						CsA 50mg/kg						Fig 7H right	Saline	CSA 50mg/kg
	TEa	0.054	0.039	0.032	0.085	0.086		0.066	0.052	0.044	0.049	0.028			205.6	298.5
	Marilyn	11.1	7.04	7.34	12.3	12.5		19.7	23.5	20.3	21.2	21.3			180.5	451.9
															229.4	461.4
															144.7	432.7
Fig 7H middle		Saline						CsA 50mg/kg							145.3	760.7
	TEa	0.0113	0.0185	0.0171	0.0149	0.0172		0.0129	0.0101	0.009	0.0091	0.0097
	Marilyn	2.33	3.34	3.93	2.15	2.5		3.84	4.58	4.16	3.92	7.35
Fig 7I left	Days after BMT	Saline	CSA		Fig7I right	Days after BMT	Saline																CSA
	12	1				0	0	0	0	0	0	0	0	0	0	0	0	0	0	0	0	0	0	0	0	0	0	0	0	0	0	0	0	0	0	0	0	0
	12	1				7	2.5	1.5	1.5	1.5	2.5	2.5	1.5	1.5	4.5	4.5	4.5	4.5	4.5	4.5	4.5	4.5	4	3.5	3.5	4	4	4	4	4	4.5	4.5	4.5	4.5	4	4	4	4.5
	14	1				14	6	5			6							4.5	6				4.5	4.5	4	4.5	4.5	4.5	4.5	4.5	3	3	3	4	3	3	4	3
	14	1				21																	2.5	2.5	4	3	2.5	2.5	1.5	2.5	2	2	2	0.5	0.5	2	1.5	0.5
	13	1				28																	2	1	0	1.5	0	0	1	0	0	1.5	1	0	0	2	2.5	1.5
	12	1				35																	0	0	0	0	2.5	0	0	0	0	0	0	0	0	0	2.5	0
	16	1				42																	0	0	0	0	1	0	0	0	0.5	0.5	0	0	0.5	0	1	0.5
	21	1				49																	0	0	0	0	0	0	0	0	0	0	0	0	0	0	0	0
	63		1			56																	0.5	0	0	0	1	1	0.5	1	0	0	0	1	0	1	0	0
	63		1			63																	0	0	2	1	2	0	0	1	3.5	6	3	2.5	6	6	4	5
	63		1			70																	3.5	1	5	0	2.5	0	4.5	2.5	0	0	0	3.5	0
	84		0			77																	1.5	3.5	1.5	4	3.5	2	1.5	1.5	0	0	0	2.5	0
	84		0			84																	0	1.5	0	1.5	2.5	0	0	0	0	0	0	2.5	0
	84		0
	84		0
	84		0
	11	1
	11	1
	10	1
	10	1
	10	1
	10	1
	10	1
	13	1
	84		0
	84		0
	84		0
	84		0
	84		0
	84		0
	84		0
	84		0
Fig 7J left		Saline														CsA 50mg/kg
	TEa	0.00637	0.00741	0.00671	0.00887	0.038	0.0034		0.024	0.02	0.015	0.016	0.013	0.019		0.00728	0.00373	0.0034	0.017	0.013	0.00242		0.031	0.055	0.019	0.029	0.04	0.039
	H-Y Tg	6.49	6.28	6.28	4.5	2.95	8.42		4.35	3.94	4.01	2.93	1.73	5.09		4.32	4.16	2.93	7.12	5.5	2.97		1.68	4.08	0.73	2.71	2.93	3.19
Fig 7J middle		Saline														CsA 50mg/kg
	TEa	0.0023	0.00193	0.00266	0.00259	0.00653	0.00153		0.00269	0.0036	0.00204	0.00275	0.00229	0.00228		0.00172	0.00126	0.00113	0.00306	0.0029	0.00113		0.00223	0.00374	0.00205	0.00174	0.00288	0.00234
	H-Y Tg	1.55	1.52	1.99	2.28	1.24	1.45		0.727	1.13	0.854	0.774	0.519	1.01		0.91	1.28	0.78	1.1	1.19	1.09		0.121	0.277	0.079	0.163	0.211	0.191
Fig 7J right	Saline	CSA 50mg/kg
	783.4	593.4
	801.6	1115.3
	792.8	861.8
	949.3	418.8
	195	423.1
	1238.2	1227.3
	270.4	54.2
	314	74.2
	418.7	38.4
	281.3	93.4
	226.9	73.3
	443.2	81.8

## Sheet: Figure 8
Fig 8A		Saline													PTCy
	TEa	0.079	0.25	0.19	0.092	0.56	0.12		0.095	0.2	0.13	0.15	0.19		6.29e-05	0	0	0	0	0		0	0.000123	0	9.49e-05	0
	Marilyn	0.076	0.12	0.067	0.076	0.057	0.059		0.015	0.022	0.041	0.013	0.042		0.089	0.1	0.12	0.11	0.058	0.038		0.057	0	0	0	0
Fig 8B	CD4				CD8				Fig 8C	CD4				CD8
	Saline	CSA	PT-Cy		Saline	CSA	PT-Cy			Saline	CSA	PT-Cy		Saline	CSA	PT-Cy
	1848	1985	340		3444	3259	535			1311	1415	9117		1332	1445	16827
	2319	2134	304		4125	3386	527			1403	1146	8961		1550	1148	13530
	1813	2230	415		3483	3802	852			1535	1671	7396		1646	1576	11766
	1623	2234	379		3371	3466	756			1081	1078	7340		1214	1150	13985
	1741	2158			3325	3918				1669	1620			1824	1587
	1150	1191	448		1571	1480	636			2321	2622	11466		1929	2387	11695
	1246	1259	433		1581	1420	704			1968	2118	11334		1687	2053	8036
	1146	1282	422		1359	1508	471			1960	2457	11776		2001	2539	10535
	1122	1181	488		1419	1367	648			2126	2013	13002		1770	1636	12621
	1129	1300	504		1439	1683	789			1892	2438	10890		1601	1989	11200
Fig 8D left (CD4)		Saline																		PTCy
	Naive	4.05	4.47	4.25	4.61	5.38		5.72	4.98	4.67	4.84	5.03		5.59	3.42	4.98	4.25	4.22	5.64	57.4	48.1	49.6	52.2		62	59.3	68.8	67.7	67.9		44.1	47	51.4	30.4	46.3	40.3
	EM	83.8	80.1	81.1	82.7	78.1		77.9	73	82.1	77.5	75.5		86.9	88.7	86	87	87.4	84.4	15.1	19.4	19.8	19.9		13.7	16.7	13.3	12.8	11.4		20.8	23.7	20.8	32.9	21.2	17.5
	CM	6.88	4.88	7.2	6.82	6.57		4.3	4.62	5.47	5.79	5.09		3.52	4.63	5.54	5.58	5.11	6.07	4.49	4.36	4.98	5		13.3	15.2	7.88	7.9	11.8		5.02	7.84	7.92	3.5	8.06	3.32
Fig 8D right (CD8)		Saline																		PTCy
	Naive	4.18	3.75	5.29	4.46	6.79		3.66	2.89	2.61	2.96	2.8		2.67	2.7	4	3.5	4.9	4.77	87.1	75.2	76	82.2		59.4	51.5	60	60.7	62.4		63.6	58.9	58.6	58.9	60.8	36.5
	EM	76.7	75.1	75.1	77.4	64.1		80.5	81.4	81.9	81.9	81.3		88.8	88.7	85.4	86.6	85.5	84.8	1.29	6.23	4.67	3.82		7.37	22.8	11.6	6.88	4.62		7.77	7.79	6.54	8.85	5.59	6.76
	CM	8.33	8.12	8.61	7.08	6.14		7.24	8.54	10	8.01	9.09		4.8	5.48	6.31	6.38	6.84	7.19	4.44	7.76	8.92	5.74		23	19.9	17.4	22.3	27.7		12.1	9.98	15.8	9.9	11.9	10.1
Fig 8F left (CD4)		Saline																CsA (5mg/kg)																Cy
	d7	1.54	1.92	1.41	1.74	2.19			1.41	1.67	1.27	1.3	2.02					2.17	2.2	2.41	1.5	1.34		1.43	1.41	1.04	1.37	1.87						0	0	0	0	0					0	0	0	0	0
	d30	0.25	0.28	0.42	0.44	0.42	0.17		1.15	2	1.51	0.25	0.49	0.18	0.37	0.11		0.61	0.31	1.04	0.79			0.27	0.15	0.23	0.17	0.11						1.84	0.93	0.98	0.6	1.02	1.73	0.87	1.53		1.48	1.27	2.09	0.48	1.68
Fig 8F right (CD8)		Saline																CsA (5mg/kg)																Cy
	d7	2.87	1.71	2.13	2.5	2.1			2.69	2.33	2.28	2.77	3.1					3.84	3.88	3.09	4.13	3.19			2.34	3.46	2.38	2.8	3.67					0	0	0	0	0			0	0	0	0	0
	d30	0.55	0.67	0.55	0.48	1.25	0.38		1.14	1.53	1.03	0.46	0.55	0.35	0.35	0.46		0.74	0.24	0.52	1.65			0.45	0.73	0.63	0.66	0.34	0.58					0.95	0	0.2	0.011	0.011	0	0.022	0.036		0.022	0.099	0.033	0.019	0.031
Fig 8G left (CD4)		Saline												CsA (5mg/kg)												Cy
	d7	13.92	8.3	13.03			17	10.4	10.8	14.1	14.3			15.73	12.78	12.67			10.3	13.3	14.7	14.7	12.9			0.28	0	0.11			0.68	0	0	0.11	0
	d30	32.7	32.7	25.8	25.3	22.9								32.2	24.7	44	24.4									22.5	48.8	21.6	30.3	21.3	28.4	58.7	38.1
Fig 8G right (CD8)		Saline												CsA (5mg/kg)												Cy
	d7	35.48	28.13	40.78			59.6	32.1	41.3	49	45.8			54.15	34.22	35.59			25.1	59.6	54.9	50.2	40.8			0.14	0.29	0			0.34	0.11	0.2	0.11	0
	d30	56	61.2	70.5	68.2	71.4								51.6	63	49.2	68.7									34.9	25.4	40.1	31	24.3	34.1	23.5	28.5
Fig 8H left (CD4)		Saline												CsA (5mg/kg)												Cy
	d7	0.92	1.4	1.54			0.7		0.93	0.67	1.03			1.21	0.81	1.84			2.62	0.94	0.83	0.58	1.65			0	0	0			0	0	0	0	0
	d30	0.95	1.32	0.99	0.94	0.96								1.21	2.38	1.3	2.08									2.08	0.63	0.53	0.84	1.85	1.9	1.16	3.08
Fig 8H right (CD8)		Saline												CsA (5mg/kg)												Cy
	d7	1.94	0.9	1.98			1.07	2.6	1.14	2	2.14			2.15	2.43	3.49			3.02	1.9	1.34	0.97	2.37			0	0	0			0	0	0	0	0
	d30	0.4	0.79	0.36	0.79	0.51								1.38	0.68	1.82	1.88									0.88	0.03	0.33	0.17	0.033	0.027	0.17	0.032
Fig 8I left (CD4)	CSA	PT-Cy	TCD		Fig 8I right (CD8)	CSA	PT-Cy	TCD
	19.92	7.63	1.38			106.87	15.26	1.14
	10.92	3.98	2.06			15.97	6.37	3.17
	18.95	4.35	3.35			44.8	10.96	2.7
	17.96	4.2	0.85			59.86	7.79	0.37
	6.13	1.61				15.69	4.17
	25.57	10.49				59.41	7.3
	12.72	8.47				30.74	9.24
	21.73					23.54
Fig 8J left (CD4)	CSA	PT-Cy	TCD		Fig 8J right (CD8)	CSA	PT-Cy	TCD
	5.23	3.7	0			0.67	0	1.61
	3.28	1.26	3.52			0.9	0.39	0
	1.14	5.26	0.43			1.4	0	0
	1.05	2.35	0			1.43	0	2.44
	3.94	5.04				0.6	0
	3.94	0				1.13	0
	2.45	4.72				1.4	0.39
	0.37					0.62
Fig 8K left (Th17)	CSA	PT-Cy	TCD		Fig 8K right (Tc17)	CSA	PT-Cy	TCD
	1.042	0.282	0			0.716	0	0.018
	0.358	0.05	0.073			0.144	0.025	0
	0.216	0.229	0.014			0.627	0	0
	0.189	0.099	0			0.856	0	0.009
	0.242	0.081				0.094	0
	1.008	0				0.671	0
	0.312	0.4				0.43	0.036
	0.08					0.146
Fig 8L	CSA	PT-Cy	TCD
	4	1	0
	1	2	1
	0	2	1
	0	4	1
	9	0
	11	6
	6	1
	13

## Sheet: Figure 9
Fig 9B	weeks	Tem												Tcm												TCD
	1	1	1.5	1	1.5	1		0	0	1.5	0	2.5		1	1	1			2.5	3	2	2.5	2.5			1	1	1	1	1		1.5	1.5
	2	3	1.5	2	3	2		0.5	1	1.5	2	2		3	3.5	4			3	3	3	3	3			3	0	0.5	0	0		0	1
	3	1	0.5	1	1	1		0	1.5	0.5	1.5	1		2.5	4	3.5			4	4	3.5	2	4				0	0	0	0		0	0
	4	1	0.5	0.5	1	1		1.5	1.5	1.5	1	0		4	4	3.5			3.5	4.5	4.5	2.5	4				0	0	0	0		0	0
	5	0	0	0	0	0.5		1.5	0	1.5	1.5	1		5.5	4.5	4			5	4.5	5	2	4				0	0	0	0		0	0
Fig 9C	Tem	Tcm	TCD
	5	12	7
	10	14	0
	6	13	5
	7		0
	6
	6	5	1
	4	10	1
	12	5
	7	13
	7	10
Fig 9D left	Tem	Tcm	TCD	Fig 9D right	Tem	Tcm	TCD
	1	6.161	0		1.09	12.174	0.089
	1.386	4.299	0		1.091	7.84	0.128
	0.187	7.034	0		0.122	7.759	0.095
	0.846		0		0.882		0.107
	1.352				1
	0.793	4.02	0		0.414	12.01	0.026
	1.692	2.303	0		1.201	2.725	0.036
	1	4.103			2.139	4.29
	1.288	9.667			1	19.539
	0.917	1.795			0.497	1.974
Fig 9E	Tem	Tcm	TCD
	0.37	6.295	0
	0.166	1.674	0
	0.323	4.122
	0.123	6.297
	0.09	2.292

## Sheet: Supplementary Figure 1
Fig S1A left	Days after BMT	Saline														CSA
	3	0.106	0.122	0.268	0.248	0.141										0.241	0.17	0.198	0.142	0.213
	5	2.25	2.81	1.93	1.89	1.93		2.11	2.12	1.84	1.8	1.52				4.55	3.89	3.93	2.46	6.1		5.7	5.2	4.48	4.58	6.15
	7	4.24	2.94	0.58	3.52	4.95		3.49	2.95	2.18	1.64	2.97	3.33	2.18	2.66	5.78	0.09	7.02	11.13	2.28		6.97	4.85	5.63	4.83	2.7	2.43
	17	5.44	3.36	4.1	3.39	4.43		3.57	2.28	3.37	0.92	1.67				5.74	4.24	3.7	4.09			4.53	2.77	3.27	2.87	4.26
	32	0.192	0.247	1.822	1.094	1.705		0.085	0.094	0.609	0.642					5.129	3.128	5.346	3.476	4.19		0.131	0.948	1.431	0.671
Fig S1A right	Days after BMT	Saline														CSA
	3	0.432	0.378	0.494	0.741	0.58										0.545	0.348	0.368	0.292	0.518
	5	6.64	8.72	4.79	5.65	6.19		5.2	5.26	4.76	6	3.87				3.79	3.87	3.91	2.51	5.97		3.94	4.03	5.21	5.38	4.97
	7	13.76	12.14	1.32	10.49	18.86		16.34	13.77	11.66	8.91	12.33	11.97	11.6	10.77	7.31	0.15	7.27	15.13	2.06		4.93	3.02	9.86	3.93	2.5	7.08
	17	9.2	6.4	7.21	6.75	5.05		3.77	5.17	6.86	2.38	5.44				4.52	3.37	2.95	4.52			4.19	2.09	3.1	1.84	3.87
	32	0.467	0.486	2.484	1.579	0.95		0.131	0.185	1.154	0.998					5.657	2.508	3.592	2.046	2.989		0.139	1.49	1.409	1.374
Fig S1B	Saline	CSA (5mg/kg)	CSA (50mg/kg)		Saline	CSA (5mg/kg)	CSA (50mg/kg)		Saline	CSA (5mg/kg)	CSA (50mg/kg)		Saline	CSA (5mg/kg)	CSA (50mg/kg)
	7.16	8.57	14.8		46.4	37.1	17.9		1.002	1.183	1.376		6.5	5.12	1.66
	10.2	9.03	13.5		42.6	43.4	17.1		1	0.713	1.485		4.17	3.43	1.88
	7.71	9.11	9.7		49.5	38.8	11.2		0.956	1.121	1.571		6.14	4.77	1.81
	8.69	7.48	18		31.3	35.6	19		1.686	0.995	0.882		6.07	4.73	0.93
	8.36	5.44	11.2		38.6	30.9	15.4		1.296	0.979	1.288		5.98	5.56	1.77
	7.93	8.46	11.6		44.5	32.9	39.9		0.999	1.413	0.94		5.61	5.49	3.23
	10.5	7.7	23.3		50	29.2	24.3		1.46	0.986	2.493		6.95	3.74	2.6
	6.55	9.13	12.1		27.7	32	14.1		0.989	1.16	2.735		4.18	4.06	3.19
	8.78	8.32	13.4		32.8	31.5	18.5		1.387	1.098	2.533		5.18	4.16	3.5
	7.01	7.16	20.9		28.2	27.2	39.1		0.722	0.387	3.01		2.9	1.47	5.63
	9.6	6.61			36.9	25.9			1.421	1.276			5.46	5
Fig S1C left		Saline												CSA
	CD4+	6.34	5.39	4.83	4.02	6.29		2.38	1.74	1.21	1.07	2.07		2.22	2.34	2.15	2.31	2		0.9	1.3	1.48	1.05
	CD8+	2.81	2.71	2.88	1.98	3.26		2.01	3.6	1.26	1.35	1.67		4.1	4.81	5.47	6.33	5.23		4.05	4.23	5.64	4.94
Fig S1C right		Saline												CSA
	CD4+	65.05	66.25	74	62.09	65.46		65.49	75.68	60.79	62.52	71.8		80.57	69.72	79.39	74.21	73.28		74	69.1	72.91	69.94
	CD8+	72.81	73.06	82.58	73.54	77.82		72.61	80.22	74.35	68.78	77.11		78.95	68.66	78.84	74.38	72.15		68.62	61.93	67.13	67.36
Fig S1E left (IFNg)		Saline													CSA
	CD4+	47	53.1	49.7	45.8	45.1		33.9	38.5	30.6	34.9	30.2			18.3	11.01	23.41	27		9.32	13.19	8.08	5.26	21.79
	CD8+	39.04	42.51	44.48	41.33	35.38		39.41	39.86	50.93	38.68	49.62			9.87	4.37	16.7	17.05		5.18	10.55	4.71	2.407	17.43
Fig S1E middle (TNF)		Saline													CSA
	CD4+	32.21	40.56	36.31	36.2	33.28		17.46	24.52	20.53	20.53	20.21			8.32	2.68	10.79	18.13		1.09	3.56	1.7	0.8	7.32
	CD8+	6.69	11.24	10.31	11.81	8.54		4	5.45	10.75	3.94	8.38			1.96	0.56	2.11	6.29		0.26	1.03	0.72	0.387	2.25
Fig S1E right (IL-17A)		Saline													CSA
	CD4+	0.45	0.79	0.66	0.66	0.55		0.25	0.36	0.4	0.32	0.39			0.046	0.038	0.073	0.11		0.014	0.016	0.025	0.013	0.071
	CD8+	0.11	0.14	0.16	0.13	0.12		0.046	0.072	0.1	0.07	0.14			0.15	0.049	0.14	0.15		0.023	0.081	0.069	0.058	0.29
Fig S1F left (IFNg)		Saline																	CSA
	CD4+	54.87	51.1	50.56	38.3	47.63		64.68	64.9	63.68	57.6		78.4	66	71.2				45.4	41.5	38.2	51.1			35.1	66.9	56.7	70.2		66.7	72	68.2	48.1	65.9
	CD8+	51.2	44.3	48.3	24.44	48.4		75.6	73.6	73.8	63.7		80.3	77.6	65.7				32.5	37.8	33.1	47.8			29.39	63.7	52.3	58.8		71.7	65.9	63.8	46.7	64.4
Fig S1F middle (TNF)		Saline																	CSA
	CD4+	60.8	57.3	56.5	46.7	52.1		61.72	62.45	61.72	52.93		63.3	58.68	57.99				31.1	40.4	30.4	49.4			30.4	37.95	48.3	55.93		54.96	58.12	54.13	44.6	61.1
	CD8+	20.47	15.86	17.05	9.82	15.86		15.16	18.78	17.55	14.92		20.1	22.78	21.75				26.9	26.5	23.5	31.97			13.6	30.55	26.11	26.77		40.27	40.6	36.3	35.3	50
Fig S1F right (IL-17A)		Saline																	CSA
	CD4+	0.32	0.35	0.42	0.14	0.31		0.52	0.38	0.71	0.88		0.32	0.27	0.36				0.19	0.29	0.16	0.23			1.29	1.05	0.91	0.38		0.65	0.61	0.26	0.51	0.49
	CD8+	0.33	0.41	0.58	0.14	0.37		2.1	1.25	1.86	1.98		0.57	0.32	0.82				0.11	0.24	0.16	0.22			1.68	2.23	1.36	0.94		0.13	0.39	0.64	0.4	0.64
Fig S1G left (CD4)		Saline												CSA
	naive	2.02	2.5	2.34	2.79	2.81		2.5	2.87	2.97	3.6	2.79		0.85	0.73	1.44	1.47	0.99		4.93	6.64	4.12	4.05
	EM	90.1	88.7	89.1	88.6	87.7		87.5	84.6	86.6	85.9	87.3		86.4	89.3	87.3	86.2	87.7		67.5	58.4	67.6	72.6
	CM	2.7	3.23	3.58	3.94	3.72		5.31	4.76	5.71	6.17	5.1		12.3	9.48	10.6	11.8	10.9		27.2	34.6	28	22.8
Fig S1G right (CD8)		Saline												CSA
	naive	1.69	2.34	2.28	1.9	2.48		1.86	1.62	1.69	2.09	1.79		2.81	2.36	2.85	2.78	2.75		8.13	10.4	5.88	6.33
	EM	90.9	88.7	87.5	88.9	87.3		90.9	90.9	91.6	90.5	90.4		81.4	81.9	83	80.9	82.2		69.5	66.4	74.9	76.9
	CM	5.09	5.86	7.89	7.17	7.62		5.28	3.71	4.94	5	5.85		15.4	15.4	13.8	16	14.8		21.8	22.7	18.9	16.3
Fig S1H left (CD4)		Saline														CSA
	naive	0.76	0.45	0.3	1.6	0.97	1.55	0.46		0.34	1.1	0.43	0.42	0.95		5.16	9.51	3.91	3.11	4.83	5.1	5.97	6.42		3.36	3.75	2.99	3.13	4.05
	EM	93.7	91.5	93	91.9	93.8	92.1	97.4		89.5	93.8	94.9	95.1	89.6		77.5	78.3	83.1	84.8	78.1	81.6	82	79.4		81.9	85.2	80.7	84.5	84.3
	CM	2.23	2.25	4.33	3.77	3.71	2.68	0.9		0.71	1.95	1.49	1.52	2.02		14	9.17	10.6	9.49	13	10.3	9.91	8.06		10.4	8.05	13.7	6.45	8.64
Fig S1H right (CD8)		Saline														CSA
	naive	0.83	0.35	0.41	0.81	0.36	0.72	0.35		0.22	0.71	0.35	0.32	0.32		4.59	3.32	3.95	3.81	4.65	5.03	5.22	5.78		5.6	5.25	4.27	7.32	6.25
	EM	94.4	94.3	95.4	96	95.9	95.7	97.5		95.8	94.8	97.3	97.1	96		75.9	78.9	78.4	82.3	76.7	78.4	79.2	70		77.4	80.3	80.2	72.4	80
	CM	4.26	2.7	3.86	2.72	3.41	3.12	1.49		2.23	2.86	1.12	1.69	2.12		17.8	15.4	15.6	12.5	16	15.1	13.7	19.9		15.2	13.1	14.5	17.6	12.3

[truncated: 5 more sheets: Supplementary Figure 4, Supplementary Figure 5, Supplementary Figure 6, Supplementary Figure 7, Supplementary Figure 8]
